# Supplementary material for: Diverse potential of secretome from natural killer cells and monocyte-derived macrophages in activating stellate cells
Source: Front Immunol. 2024 Apr 3;15:1232070. doi: 10.3389/fimmu.2024.1232070 (PMC11025356; doi:10.3389/fimmu.2024.1232070)
Supplement: Supplementary file 2 [file Table_1.xlsx]

## Sheet: Sheet1
Supplementary Table
List of Antibodies
Name	Clone	Cat NR	Company
BD Horizon™ BB515 Mouse Anti-Human CD80	L307.4	565008	BD Biosciences
Mouse anti-human CD206 BV605		569177	BD Biosciences
Mouse anti-human CD14 APC	M5E2	555399	BD Biosciences
Mouse anti-human CD337(NKp30) BV711	p30-15	563383	BD Biosciences
List of qPCR primers/probes
Name	Company	Cat NR	Assay ID or Sequence
ACTA2	Thermo Scientific	#4331182	Hs00426835_g1
COL10A1	Thermo Scientific	#4331182	Hs00166657_m1
COL1A1	Thermo Scientific	#4331182	Hs00164004_m1
COL3A1	Thermo Scientific	#4331182	Hs00943809_m1
CTGF	Thermo Scientific	#4331182	Hs00170014_m1
MMP12	Thermo Scientific	#4331182	Hs00159178_m1
MMP14	Thermo Scientific	#4331182	Hs01037003_g1
IL1ß	Thermo Scientific	#4331182	Hs01555410_m1
IL6	Thermo Scientific	#4331182	Hs00174131_m1
TNF	Thermo Scientific	#4331182	Hs00174128_m1
CCL18	Thermo Scientific	#4331182	Hs00268113_m1
CXCL8	Thermo Scientific	#4331182	Hs00174103_m1
TGFß1	Thermo Scientific	#4331182	Hs00998133_m1
GAPDH_FP1 & GAPDH_RP1	Thermo Scientific	#450059	TGG CAT GGA CTG TGG TCA & GCA CCA ACT GCT TAG C
GAPDH_TP1 (5' - VIC, 3' - MGB)	Thermo Scientific	#4316034	CAT GGA TGA CCT TGG CCA G
Acta2	Thermo Fisher Scientific		Mm00725412_s1
Col1a1	Thermo Fisher Scientific		Mm00801666_g1
Col3a1	Thermo Fisher Scientific		Mm00802300_m1
Ctgf	Thermo Fisher Scientific		Mm01192933_g1
Ccl2	Thermo Fisher Scientific		Mm00441242_m1
Pdgfrb	Thermo Fisher Scientific		Mm00435553_m1
Vegfa	Thermo Fisher Scientific		Mm00437306_m1
Hprt1	Thermo Fisher Scientific		Mm03024075_m1
